# Supplementary material for: Day-21 gut microbiota community state types are associated with bronchopulmonary dysplasia classification in preterm infants: a pilot shotgun metagenomic study
Source: Front Microbiol. 2026 Jul 6;17:1835952. doi: 10.3389/fmicb.2026.1835952 (PMC13381461; doi:10.3389/fmicb.2026.1835952)
Supplement: Supplementary file 1 [file Data_Sheet_1.XLSX]

## Sheet: Sheet1
Table S1. Per-sample sequencing-depth and read-processing summary.
This table summarizes raw reads, clean reads, sequencing quality metrics, host-removed reads, and host-rate estimates for each metagenomic sample. These metrics were used to assess whether sequencing-depth imbalance could explain CST-associated differences.

## Sheet: sequencing_depth_all_samples
SampleID	raw_reads	raw_bases	clean_reads	clean_bases	clean_data_rate	q20	q30	gc	clean_reads_remove_host	clean_bases_remove_host	host_rate
EP_101_F36	68480000	10272000000	66866912	10030036800	97.64	98.21	92.47	43.38	52443942	7866591300	21.5697
EP_119_F36	64268728	9640309200	62118108	9317716200	96.65	96.31	87.74	31.34	62070726	9310608900	0.076277
EP_168_F36	68480000	10272000000	66828208	10024231200	97.59	98.33	94.74	44.31	66219906	9932985900	0.910247
EP_44_F36	74640000	11196000000	67066888	10060033200	89.85	97.92	93.87	32.17	66681414	10002212100	0.574761
EP_56_F36	68480000	10272000000	66940048	10041007200	97.75	96.25	88.3	48.57	66937152	10040572800	0.004326
EP_61_F36	72720000	10908000000	66851790	10027768500	91.93	97.83	93.08	48.59	66841706	10026255900	0.015084
EP_79_F36	68249998	10237499700	66233584	9935037600	97.05	96.53	88.19	37.95	66224498	9933674700	0.013718
EP_112_F21	72000000	10800000000	66957688	10043653200	93	97.34	91.77	33.98	57149970	8572495500	14.6476
EP_168_F21	73920000	11088000000	67033024	10054953600	90.68	97.21	91.59	51.38	66981722	10047258300	0.076532
EP_19_F21	72320000	10848000000	66918940	10037841000	92.53	96.29	89.14	34.72	66879096	10031864400	0.059541
EP_44_F21	72640000	10896000000	66863082	10029462300	92.05	97.38	92.23	31.76	66795388	10019308200	0.101243
EP_56_F21	76160000	11424000000	66860988	10029148200	87.79	97.71	92.28	38.27	66801450	10020217500	0.089047
EP_79_F21	75360000	11304000000	66866276	10029941400	88.73	97.48	91.75	37.55	66859040	10028856000	0.010822
EP_119_F21	75280000	11292000000	66921228	10038184200	88.9	97.53	92.08	32.46	66812142	10021821300	0.163007
EP_16_F21	75440000	11316000000	66916306	10037445900	88.7	98.19	94.18	31.51	66778650	10016797500	0.205714
EP_2_F21	64878874	9731831100	61539994	9230999100	94.85	95.92	90.2	64.62	61522754	9228413100	0.028014
EP_20_F21	72480000	10872000000	66882432	10032364800	92.28	96.3	89.46	49.99	66774586	10016187900	0.161247
EP_23_F21	75760000	11364000000	66975148	10046272200	88.4	97.46	91.7	32.77	66937684	10040652600	0.055937
EP_25_F21	72880000	10932000000	66943738	10041560700	91.85	97.01	90.03	32.08	65975578	9896336700	1.44623
EP_27_F21	74480000	11172000000	66988398	10048259700	89.94	97.56	91.89	34.5	65663114	9849467100	1.97838
EP_60_F21	75040000	11256000000	66986912	10048036800	89.27	98.11	93.58	30.41	66845916	10026887400	0.210483
EP_2_F36	69120000	10368000000	66784316	10017647400	96.62	98.31	94.66	30.04	66631850	9994777500	0.228296
EP_23_F36	68960000	10344000000	66999390	10049908500	97.16	96.55	88.11	37.85	66934924	10040238600	0.096219
EP_25_F36	76800000	11520000000	66942280	10041342000	87.16	98.06	93.53	44.92	64794292	9719143800	3.20872
EP_27_F36	76560000	11484000000	66945820	10041873000	87.44	98.13	93.75	32.62	66824200	10023630000	0.181669
EP_36_F36	72400000	10860000000	67107184	10066077600	92.69	97.2	91.94	34.06	44450086	6667512900	33.7626
EP_60_F36	70080000	10512000000	67038692	10055803800	95.66	96.7	88.75	36.28	66847030	10027054500	0.285898
EP_164_F36	68174850	10226227500	66293004	9943950600	97.24	96.42	88.09	40.04	44589066	6688359900	32.7394
EP_4_F36	70160000	10524000000	65957594	9893639100	94.01	98.05	93.66	37.42	65807066	9871059900	0.228219
EP_51_F21	71120000	10668000000	67113630	10067044500	94.37	97.16	91.06	36.78	67101436	10065215400	0.018169
EP_52_F21	72800000	10920000000	66836744	10025511600	91.81	97.47	91.69	39.05	66584326	9987648900	0.377664
EP_88_F21	72000000	10800000000	66791000	10018650000	92.77	97.26	90.81	46.44	66771990	10015798500	0.028462
EP_113_F36	68800000	10320000000	67023194	10053479100	97.42	96.05	88.06	48.17	67011534	10051730100	0.017397
EP_123_F36	74480000	11172000000	67029288	10054393200	90	97.33	91.83	40.22	66505592	9975838800	0.781294
EP_14_F36	69360000	10404000000	66844186	10026627900	96.37	98.53	94.76	37.44	62293368	9344005200	6.8081
EP_50_F36	68800000	10320000000	66835970	10025395500	97.15	98.41	94.88	32.91	66795602	10019340300	0.060399
EP_84_F36	72400000	10860000000	66977052	10046557800	92.51	97.65	92.78	45.66	66523734	9978560100	0.676826
EP_96_F36	68800000	10320000000	66894858	10034228700	97.23	98.43	94.38	47.23	66803364	10020504600	0.136773
EP_125_F21	77440000	11616000000	67028300	10054245000	86.56	97.18	90.82	32.15	66683196	10002479400	0.514863
EP_14_F21	72800000	10920000000	67038650	10055797500	92.09	96.45	88.87	37.45	66833348	10025002200	0.306244
EP_163_F21	75200000	11280000000	66988508	10048276200	89.08	96.75	91.27	48.9	4539786	680967900	93.223
EP_84_F21	71520000	10728000000	66982162	10047324300	93.66	97.02	90.68	36.86	66977520	10046628000	0.00693
EP_164_F21	72160000	10824000000	67167034	10075055100	93.08	97.26	91.04	37.24	61766416	9264962400	8.04058
EP_4_F21	74240000	11136000000	66876440	10031466000	90.08	97.5	91.66	38.38	66856242	10028436300	0.030202
EP_51_F36	72880000	10932000000	66902992	10035448800	91.8	97.62	93.34	32.04	66848820	10027323000	0.080971
EP_52_F36	72960000	10944000000	66892738	10033910700	91.68	97.88	93.7	46.73	58841064	8826159600	12.0367
