# Supplementary material for: Day-21 gut microbiota community state types are associated with bronchopulmonary dysplasia classification in preterm infants: a pilot shotgun metagenomic study
Source: Front Microbiol. 2026 Jul 6;17:1835952. doi: 10.3389/fmicb.2026.1835952 (PMC13381461; doi:10.3389/fmicb.2026.1835952)
Supplement: Supplementary file 2 [file Data_Sheet_2.XLSX]

## Sheet: Table_legendSupplementary Table
Table S4. Genus–clinical marker correlations with FDR correction and gestational-age-adjusted partial correlation.
This table reports Spearman correlations between representative genera and day-21 clinical markers after Benjamini–Hochberg correction. It also includes the unadjusted and gestational-age-adjusted partial Spearman correlation between Bifidobacterium relative abundance and serum calcium.

## Sheet: Figure5C_genus_clinical_correla
genus	clinical_marker	n	rho	p_value	FDR	significance
Bifidobacterium	Calcium	19	-0.700045	0.000846661	0.0232832	FDR < 0.05
Bifidobacterium	Chloride	20	-0.110568	0.642603	0.817149	not significant
Bifidobacterium	Neutrophil_percent	22	-0.00508331	0.982088	0.982088	not significant
Bifidobacterium	Lymphocyte_percent	22	-0.10678	0.63624	0.817149	not significant
Bifidobacterium	CRP	22	0.127971	0.570346	0.792523	not significant
Collinsella	Calcium	19	-0.544577	0.015916	0.109422	nominal p < 0.05 only
Collinsella	Chloride	20	-0.230162	0.328951	0.646154	not significant
Collinsella	Neutrophil_percent	22	0.0593053	0.793198	0.868372	not significant
Collinsella	Lymphocyte_percent	22	-0.203955	0.362604	0.664774	not significant
Collinsella	CRP	22	0.074119	0.743057	0.85142	not significant
Caproiciproducens	Calcium	19	-0.49336	0.0318303	0.194518	nominal p < 0.05 only
Caproiciproducens	Chloride	20	-0.603285	0.00486176	0.0664656	nominal p < 0.05 only
Caproiciproducens	Neutrophil_percent	22	-0.100694	0.655694	0.817149	not significant
Caproiciproducens	Lymphocyte_percent	22	-0.0581761	0.797056	0.868372	not significant
Caproiciproducens	CRP	22	0.0302581	0.893664	0.927388	not significant
Anaerococcus	Calcium	19	-0.37769	0.110879	0.358727	not significant
Anaerococcus	Chloride	20	-0.384355	0.0942887	0.355652	not significant
Anaerococcus	Neutrophil_percent	22	0.009037	0.968162	0.982088	not significant
Anaerococcus	Lymphocyte_percent	22	-0.277966	0.210375	0.529432	not significant
Anaerococcus	CRP	22	-0.181244	0.419548	0.708785	not significant
Lactococcus	Calcium	19	-0.294247	0.221399	0.529432	not significant
Lactococcus	Chloride	20	-0.273787	0.242782	0.534121	not significant
Lactococcus	Neutrophil_percent	22	0.0547868	0.808661	0.868372	not significant
Lactococcus	Lymphocyte_percent	22	-0.125989	0.576381	0.792523	not significant
Lactococcus	CRP	22	-0.276209	0.213392	0.529432	not significant
Stenotrophomonas	Calcium	19	-0.429513	0.0664691	0.281216	not significant
Stenotrophomonas	Chloride	20	-0.30613	0.189289	0.520545	not significant
Stenotrophomonas	Neutrophil_percent	22	0.172268	0.443319	0.708785	not significant
Stenotrophomonas	Lymphocyte_percent	22	-0.203955	0.362604	0.664774	not significant
Stenotrophomonas	CRP	22	-0.0967022	0.668576	0.817149	not significant
Clostridium_AP	Calcium	19	0.390598	0.0982422	0.355652	not significant
Clostridium_AP	Chloride	20	0.180587	0.446117	0.708785	not significant
Clostridium_AP	Neutrophil_percent	22	-0.102825	0.648858	0.817149	not significant
Clostridium_AP	Lymphocyte_percent	22	0.513139	0.0145938	0.109422	nominal p < 0.05 only
Clostridium_AP	CRP	22	-0.189694	0.397818	0.705807	not significant
Marvinbryantia	Calcium	19	0.441707	0.0583098	0.281216	not significant
Marvinbryantia	Chloride	20	0.240301	0.307483	0.626354	not significant
Marvinbryantia	Neutrophil_percent	22	-0.157761	0.48319	0.718255	not significant
Marvinbryantia	Lymphocyte_percent	22	0.527149	0.011704	0.107287	nominal p < 0.05 only
Marvinbryantia	CRP	22	-0.166377	0.459297	0.708785	not significant
Flavobacterium	Calcium	19	0.714944	0.000581142	0.0232832	FDR < 0.05
Flavobacterium	Chloride	20	0.374816	0.103462	0.355652	not significant
Flavobacterium	Neutrophil_percent	22	-0.164688	0.463932	0.708785	not significant
Flavobacterium	Lymphocyte_percent	22	0.398571	0.0661619	0.281216	not significant
Flavobacterium	CRP	22	-0.259901	0.242769	0.534121	not significant
Rothia	Calcium	19	0.605183	0.00604233	0.0664656	nominal p < 0.05 only
Rothia	Chloride	20	0.335464	0.148195	0.428986	not significant
Rothia	Neutrophil_percent	22	0.0762497	0.735923	0.85142	not significant
Rothia	Lymphocyte_percent	22	0.449153	0.0359966	0.197982	nominal p < 0.05 only
Rothia	CRP	22	-0.228727	0.305904	0.626354	not significant
Gordonibacter	Calcium	19	-0.645122	0.00285822	0.0524008	nominal p < 0.05 only
Gordonibacter	Chloride	20	-0.338824	0.143923	0.428986	not significant
Gordonibacter	Neutrophil_percent	22	-0.0803543	0.722237	0.85142	not significant
Gordonibacter	Lymphocyte_percent	22	-0.138363	0.539173	0.780382	not significant
Gordonibacter	CRP	22	-0.0511937	0.821006	0.868372	not significant

## Sheet: Sheet3
comparison	n	rho	p_value
Bifidobacterium vs calcium, unadjusted Spearman	19	-0.700045	0.000846661
Bifidobacterium vs calcium, partial Spearman adjusted for GA_wk	19	-0.613987	0.00516632
