# Supplementary material for: Day-21 gut microbiota community state types are associated with bronchopulmonary dysplasia classification in preterm infants: a pilot shotgun metagenomic study
Source: Front Microbiol. 2026 Jul 6;17:1835952. doi: 10.3389/fmicb.2026.1835952 (PMC13381461; doi:10.3389/fmicb.2026.1835952)
Supplement: Supplementary file 3 [file Data_Sheet_3.XLSX]

## Sheet: Table_legend
Table S3. Alpha-diversity and longitudinal microbiome comparison statistics.
This table summarizes alpha-diversity comparisons by CST and BPD status, paired day-21 to week-36 alpha-diversity comparisons, and Bray–Curtis trajectory-distance comparisons by day-21 CST assignment.

## Sheet: paired_BrayCurtis_by_CST_test
metric	group	group1	n1	median1	IQR1	group2	n2	median2	IQR2	p_value
BrayCurtis_D21_to_W36	CST_D21	CST1	7	0.274749	0.484292	CST2	9	0.863158	0.295092	0.407867

## Sheet: paired_alpha_D21_vs_W36_tests
metric	n_pairs	median_D21	IQR_D21	median_W36	IQR_W36	p_paired_wilcox
Shannon_calc	16	1.32366	0.828391	1.65094	0.242171	0.00213623
Simpson_calc	16	0.480879	0.376238	0.629199	0.173097	0.00628662
Observed_calc	16	937.5	381.75	1076	234.25	0.0934448
Chao1_calc	16	937.5	381.75	1076	234.25	0.0934448

## Sheet: alpha_diversity_BPD_comparison
metric	group	group1	n1	median1	IQR1	group2	n2	median2	IQR2	p_value
Shannon_calc	BPD_factor	non_BPD	15	1.52425	0.610615	BPD	8	0.871131	0.533892	0.115216
Simpson_calc	BPD_factor	non_BPD	15	0.61566	0.210212	BPD	8	0.323853	0.212738	0.149276
Observed_calc	BPD_factor	non_BPD	15	1102	236.5	BPD	8	732	248	0.00248412
Chao1_calc	BPD_factor	non_BPD	15	1102	236.5	BPD	8	732	248	0.00248412

## Sheet: alpha_diversity_CST_comparison
metric	group	group1	n1	median1	IQR1	group2	n2	median2	IQR2	p_value
Shannon_calc	CST	CST1	11	1.82482	0.447223	CST2	12	0.871131	0.522074	0.00218479
Simpson_calc	CST	CST1	11	0.677015	0.090217	CST2	12	0.323853	0.239974	0.00448939
Observed_calc	CST	CST1	11	1102	182.5	CST2	12	836.5	268	0.0268002
Chao1_calc	CST	CST1	11	1102	182.5	CST2	12	836.5	268	0.0268002
